# Supplementary material for: On Integral INICS Aromaticity of Pyridodiazepine Constitutional Isomers and Tautomers
Source: Molecules. 2023 Jul 27;28(15):5684. doi: 10.3390/molecules28155684 (PMC10419959; doi:10.3390/molecules28155684)
Supplement: Supplementary file 1 [file molecules-28-05684-s001.zip]

Archive with 1 entries (1 files):
- molecules-2443585-supplementary.pdf
